# Supplementary material for: Identification of Prognostic Markers of Gynecologic Cancers Utilizing Patient-Derived Xenograft Mouse Models
Source: Cancers (Basel). 2022 Feb 6;14(3):829. doi: 10.3390/cancers14030829 (PMC8834149; doi:10.3390/cancers14030829)
Supplement: Supplementary file 1 [file cancers-14-00829-s001.zip]

Archive with 1 entries (1 files):
- cancers-1508809-supplementary.pdf
